# Supplementary material for: The Complete Chloroplast Genome Sequence of the Medicinal Moss Rhodobryum giganteum (Bryaceae, Bryophyta): Comparative Genomics and Phylogenetic Analyses
Source: Genes (Basel). 2024 Jul 10;15(7):900. doi: 10.3390/genes15070900 (PMC11275618; doi:10.3390/genes15070900)
Supplement: Supplementary file 1 [file genes-15-00900-s001.zip]

Archive with 1 entries (1 files):
- genes-3080861-supplementary.pdf
